# Supplementary material for: Quantification of the Heterogeneity of Prognostic Cellular Biomarkers in Ewing Sarcoma Using Automated Image and Random Survival Forest Analysis
Source: PLoS One. 2014 Sep 22;9(9):e107105. doi: 10.1371/journal.pone.0107105 (PMC4171480; doi:10.1371/journal.pone.0107105)
Supplement: Table S3 — Outcome data of Ewing sarcoma patients with good and poor images. (XLSX) [file pone.0107105.s003.xlsx]

## Sheet: With outcome, on TMA map
Outcome data of Ewing sarcoma patients with good and poor quality images
Status/ OS outcome / EFS outcome:						0: alive 1: dead
Treatment (cohort b):						0: EICESS92; 1: EE99; 2: other; 3: CESS81; 5: unknown
Localisation:						1: central; 2: peripheral; 0: outside bone
Surgery, radiotherapy (RT) and neoadjuvant:						0: no; 1: yes
Patient no. xxx	Patients with good quality images --> analysed
Patient no. xxx	Patients with poor quality images --> not analysed
Patient no. xxx	Patients with missing tissue cores, tissue cores for all biomarkers are missing when labelled with a "*" --> not analysed
Cohort	Patient no.	Status	EFS	OS	Treatment	Age	Sex	Site	Localisation	Final diagnosis	Translocation	Surgery	RT	Neoadjuvant
Cohort a	4-06	0	1435	1435		16.9753	M	Lower extremities	2		EWS 7 / ERG 6			1
	22-06	0	1465	1465		14.4521	F	Thorax	1		EWS 7 / FLI1 6			0
	180-06*	1	385	397		3.57808	M	Femur	2		EWS 7 / FLI1 6			1
	204-04	0	3961	3961		24.104	F	Femur	2		EWS7 / FLI8			0
	211-04	0	1159	5447		11.7509	M	Head	1		EWS7 / FLI6			0
	215-04	1	318	490		20.8898	M	Thorax	1		EWS7 / FLI6			1
	217-04	1	154	212		20.8378	F	Femur	2		EWS7 / FLI6			1
	238-04*	0	1596	4052		10.5315	M	Lower extremities	2		EWS7 / FLI5			1
	240-04*	1	577	1128		17.1636	2	Pelvis	1		EWS7 / FLI6			0
	243-04	0	3469	3469		17.1753	M	Lower extremities	2		EWS7 / FLI5			1
	248-04	0	3210	3210		17.4027	M	Pelvis	1		EWS7 / FLI6			0
	251-04*	1	431	564		20.2521	M	Pelvis	1		EWS7 / FLI5			0
	254-04	0	2593	2593		21.3342	M	Humerus	2		EWS7 / FLI6			0
	255-04	0	783	3128		35.3178	F	Femur	2		EWS7 / FLI6			1
	298-05	0	1496	1496		15.5479	F	Outside bone	0		EWS 7 / FLI1 6			1
	327-05	0	1137	1137		8.58904	M	Lower extremities	2		EWS 7 / FLI1 8			1
	17-05	0	1819	1819		7.0137	M	Upper extremities	2		EWS 7 / FLI1 6			0
	49-05	0	1651	1651		11.8164	M	Outside bone	0		EWS 7 / FLI1 5			0
	65-05	1	256	771		14.8055	M	Outside bone	0		EWS 7 / FLI1 6			1
	92-05 II	1	316	316		18.8356	F	Femur	2		EWS 7 / FLI1 6			0
	105-05	0	1736	1736		16.3178	M	Pelvis	1		EWS 7 / FLI1 6			1
	144-05	0	1665	1665		0.632877	M	Outside bone	0		EWS 7 / FLI1 8			0
	184-06	0	1216	1216		43.3233	F	Lower extremities	2		EWS 7 / FLI1 6 + Intronsequenzen			0
	209-04	1	227	298		6.59548	F	Pelvis	1		EWS7 / FLI5			1
	212-04	1	322	414		14.527	F	Pelvis	1		EWS7 / FLI5			1
	224-04	0	2514	2514		31.0034	M	Humerus	2		EWS7 / FLI6			0
	225-04	1	273	769		28.6708	M	Humerus	2		EWS7 / FLI6			0
	226-04	1	577	1128		17.1636	F	Pelvis	1		EWS7 / FLI6			0
	245-04	1	320	539		33.7988	M	Lower extremities	2		EWS7 / FLI6			1
	246-04	1	1785	3661		18.7671	F	Lower extremities	2		EWS10 / FLI5			0
	249-04	1	1407	1714		23.0959	M	Lower extremities	2		EWS7 / FLI6			0
	252-04	0	3251	3251		19.2384	M	Femur	2		EWS7 / FLI6			0
	333-05	0	1526	1526		6.32055	F	Outside bone	0		EWS 7 / ERG 9			0
	338-05	0	1183	1183		34.2301	F	Outside bone	0		EWS 7 / FLI1 5			0
	4-07	0	1158	1158		9.28493	F	Outside bone	0		EWS 7 / FLI1 6			0
	10-02b	0	2065	2065		18.1315	M	Thorax	1		EWS 7 / FLI1 6			1
	26-07 I	1	296	364		13.0521	M	Spinal column	1		EWS 7 / FLI1 6			1
	27-07 I	0	1109	1109		10.4932	F	Spinal column	1		EWS 7 / ERG 6			0
	40-03 I	1	487	735		31.7753	M	Thorax	1		neg			0
	46-04	0	1851	2121		5.07123	M	Lower extremities	2		EWS 7 /FLI1 4			0
	60-05 I	0	980	1855		12.7589	M	Pelvis	1		EWS 10 / FLI1 6			1
	63-04 VIII	0	2086	2086		11.7205	M	Lower extremities	2		EWS 7 / FLI 5			0
	89-07 I	0	256	256		14.0795	M	Thorax	1		EWS 7 / FLI1 6			0
	98-07	1	384	409		48.5753	M	Pelvis	1		neg			1
	112-07	0	1033	1033		12.2274	M	Femur	2		EWS 7 / FLI1 6			0
	116-07	0	1020	1020		8.61644	F	Outside bone	0		EWS 7 / FLI1 6			0
	120-07	0	975	975		15.3699	F	Pelvis	1		EWS 7 / ERG 6			1
	145-07	0	966	966		35.0767	F	Lower extremities	2		EWS 7 / FLI1 8			0
	151-04 I	0	1274	1274		10.9205	M	Lower extremities	2		EWS 7 / FLI1 5			0
	152-05 I	0	1681	1681		15.3479	F	Outside bone	0		neg			0
	158-05 IV*	0	1618	1618		21.1671	F	Femur	2		EWS 7 / FLI1 5			0
	174-04	1	422	422		22.6137	F	Pelvis	1		EWS 10 / FLI1 5			0
	175-03 II	0	1186	1186		31.4548	M	Pelvis	1		EWS 7 / FLI1 6			0
	185-07	0	965	965		59.8301	F	Outside bone	0		EWS 7 / FLI1 5			0
	230-07	1	531	531		33.6329	M	Pelvis	1		neg			1
	282-04 IV	0	1619	1619		19.589	F	Outside bone	0		neg			0
	294-04	1	701	1402		12.2055	M	Pelvis	1		EWS 7 / FLI1 5			0
	300-04*	0	1875	1875		9.86575	F	Upper extremities	2		EWS 7 / FLI1 6			0
	303-04	0	708	1337		33.8849	F	Spinal column	1		EWS 7 / FLI1 5			0
	10-06*	0	1447	1447		9	M	Thorax	1		EWS 7 / ERG 6			1
	26-05 II	0	1846	1846		8	M	Outside bone	0		EWS 10 / FLI1 5			0
	29-09	1	407	464		14.8247	M	Lower extremities	2		EWS 7 / FLI1 6			1
	41-09*	0	489	489		9.73151	F	Lower extremities	2		FISH pos			1
	44-09*	0	399	399		15.2493	F	Pelvis	1		EWS 7 / FLI1 8			0
	73-08	0	721	721		6	F	Outside bone	0		EWS 7 / FLI1 6			1
	82-08*	0	716	716		13	F	Lower extremities	2		EWS 10 / FLI1 6			0
	91-08 I*	0	671	671		25	F	Lower extremities	2		EWS 10 / FLI1 5			0
	111-08	1	574	574		28	F	Outside bone	0		EWS 7 / FLI1 5			0
	112-08*	0	480	480		26.011	M	Lower extremities	2		EWS 7 / FLI1 5			0
	123-08	0	706	706		13.9973	F	Pelvis	1		neg			0
	148-08	0	569	569		27.8027	F	Lower extremities	2		FISH pos			0
	156-08*	0	538	538		17.7945	F	Outside bone	0		EWS 7 ETV1 5			0
	158-08	1	497	704		16.3534	M	Femur	2		EWS 7 / FLI1 5			1
	162-08	1	253	443		18.2877	F	Outside bone	0		EWS 7 / FLI1 5			0
	163-08	0	644	644		28.0027	M	Head	1		EWS 7 / ERG 13			0
	172-08	0	454	454		46.789	M	Spinal column	1		EWS 10 / FLI1 6			0
	213-08 I	0	340	608		25.2466	M	Pelvis	1		EWS 7 / FLI1 6			1
Cohort b	H85-03739	0	375	8835	2	19	M		2		unknown, old			1
	H85-13089	1	141	192	2	20	F		2		unknown, old			0
	H92-11481	1	207	375	0	20	M		1		EWS-FLI1			0
	H96-03473	1	609	816	0	13	M		2		EWS-ERG			0
	H96-09150	0	4746	4746	0	14	M		2		EWS-FLI1			0
	H98-03089	1	630	729	0	18	F		2		EWS-FLI1			0
	H01-01827	1	330	513	0	17	M		2		EWS-ERG			0
	H04-05082	1	333	549	1	18	M		1		EWS-FLI1			1
	H05-07456	1	432	1038	1	14	M		2		EWS-FLI1			0
	H06-05369	1	492	708	1	19	F		2		EWS-rearranged; non Fli or ERG partner			0
	H99-05231	0	3405	3768	0	18	M		2		EWS-FLI1			0
	H93-01209	1	996	1896	0	22	M		2		unknown, old			0
	H92-02633	1	294	456	0	25	M		2		unknown, old			0
	H85-01752	1	525	1002	3	18	M		1		unknown, old			1
	H06-05596	0	1287	1287	5	16	M		2		EWS-NFATC2			9
	H03-01000	1	450	2451	2	36	M		2		EWS-NFATC2			0
	H06-10822	1	279	399	1	16	F		1		EWS-ERG
	H03-06711	1	252	381	5	28	F		2		EWS-FLI1			9
	H07-07674	0		still alive at 3 years post biopsy		34	M				EWS rearranged by FISH no frozen available
	H08-08410	1		547.5		19	M				EWS rearranged; no ERG or FLi1 partner
cohort c	2	0	144	144	ch+surg+ch	22	F	Tibia L.	2	Conventional. classical ES	EWS/Fli-1	1	0	1
	3	1	11	11	ch+rxt+ch	23	M	Femur R.	2	Conventional. classical ES	EWS/Fli-1	0	1	1
	11	0	152	152	ch+surg+ch+rxt	23	M	Scapula	1	Conventional. classical ES	EWS/Fli-1	1	1	1
	13	0	112	112	ch+surg+ch	27	M	Femur	2	Conventional. classical ES	EWS/Fli-1	1	0	1
	15	1	13	13	ch+surg+ch	7	F	Femur R.	2	Conventional. classical ES	EWS/Fli-1	1	0	1
	16	0	152	152	ch+rxt+ch+surg	21	F	Pubis R.	1	Typical PNET	EWS/Fli-1	1	1	1
	18*	0	97	97	ch+surg+ch	16	M	Fibula L.	2	Conventional. classical ES	EWS/Fli-1	1	0	1
	27	1	20	20	ch+surg+ch	13	F	Femur L.	2	Conventional. classical ES	EWS/Fli-1	1	0	1
	28	0	20	128	ch+rxt+ch	25	F	Sacrum	1	Conventional. classical ES	EWS/Fli-1	0	1	1
	30	0	18	119	ch+surg+ch	24	M	Femur R.	2	Conventional. classical ES	EWS/Fli-1	1	0	1
	34	1	16	47	ch+surg+ch	6	M	Fibula R.	2	Typical PNET	EWS/Fli-1	1	0	1
	41	0	121	121	ch+surg+ch	14	M	Tibia R.	2	Large cell ES.	EWS/Fli-1	1	0	1
	46	1	7	8	ch+surg+ch+rxt	15	F	Femur L.	2	Large cell ES.	EWS/Fli-1	1	1	1
	47	0	116	116	ch+surg+ch+rxt	15	M	Radius R.	2	Conventional. classical ES	EWS/Fli-1	1	1	1
	53	1	17	30	ch+surg+ch	14	M	Fibula R.	2	Conventional. classical ES	EWS/Fli-1	1	0	1
	54	1	16	22	ch+surg+ch	25	M	Femur R.	2	Large cell ES.	EWS/Fli-1	1	0	1
	56	1	15	17	ch+rxt+ch	42	M	Hemipelvis L	1	Conventional. classical ES	EWS/ERG	0	1	1
	57	1	48	48	ch+rxt+ch	16	F	Thigh R.	2	Conventional. classical ES	EWS/Fli-1	0	1	1
	61	0	97	110	ch+surg+ch	15	F	Tibia R.	2	Conventional. classical ES	EWS/Fli-1	1	0	1
	68	1	16	21	ch+surg+ch	20	F	Femur R.	2	Conventional. classical ES	EWS/Fli-1	1	0	1
	72	1	17	32	ch+surg+ch	14	F	Tibia L.	2	Conventional. classical ES	EWS/Fli-1	1	0	1
	73	1	10	26	ch+surg+ch	14	M	Femur L.	2	Conventional. classical ES	EWS/Fli-1	1	0	1
	78	0	99	105	ch+surg+ch	28	F	Tibia L.	2	Conventional. classical ES	EWS/Fli-1	1	0	1
	82	0	93	93	ch+surg+ch	3	M	Forearm L.	2	Conventional. classical ES	EWS/Fli-1	1	0	1
	83	1	25	39	ch+rxt+ch	12	M	Calcaneus L.	2	Clear cell ES.	EWS/Fli-1	0	1	1
	84	0	15	15	ch+rxt+ch	14	M	Ilium R.	1	Conventional. classical ES	EWS/Fli-1	0	1	1
	90	0	86	86	ch+surg+ch	13	M	Shoulder R.	1	Conventional. classical ES	EWS/Fli-1	1	0	1
	92	0	74	74	ch+surg+ch	20	M	Tibia L.	2	Conventional. classical ES	EWS/Fli-1	1	0	1
	93	0	92	92	ch+surg+ch+rxt	31	F	Adductor Muscle.	2	Conventional. classical ES	EWS/Fli-1	1	1	1
	94	0	87	87	ch+surg+ch	12	M	Tibia R.	2	ES with spindle cells	EWS/Fli-1	1	0	1
	95	1	28	42	ch+surg+ch	9	M	Fibula R.	2	Atypical ES.	EWS/Fli-1	1	0	1
	106	0	14	14	ch+rxt+ch	17	F	Ilium R.	1	Typical PNET	EWS/Fli-1	0	1	1
	110	0	44	64	ch+surg+ch	17	F	Thigh L.	2	Conventional. classical ES	EWS/Fli-1	1	0	1
	124	0	33	33	ch+rxt+bmt	13	F	Ilium L.	1	Conventional. classical ES	EWS/Fli-1	0	1	1
	128	0	56	56	ch+surg+ch	12	F	Ilium R.	1	Conventional. classical ES	EWS/Fli-1	1	0	1
	129	0	16	16	ch+surg+ch	15	F	Metatarsum R.	2	Conventional. classical ES	EWS/Fli-1	1	0	1
	131	0	29	50	ch+surg+ch	27	F	Femur R.	2	Large cell ES.	EWS/Fli-1	1	0	1
	138	0	41	41	ch+surg+ch	15	M	Femur R.	2	Conventional. classical ES	EWS/Fli-1	1	0	1
	140*	0	43	43	ch+surg+ch	18	M	Tibia R.	2	Conventional. classical ES	EWS/Fli-1	1	0	1
	144	1	14	21	ch+surg+ch	5	M	Humerus R.	2	Conventional. classical ES	EWS/Fli-1	1	0	1
	148	0	52	52	ch+rxt+ch+surg	18	M	Fibula L.	2	Conventional. classical ES	EWS/Fli-1	1	1	1
	153	1	7	10	ch+surtg+ch+rxt	26	M	Femur R.	2	Conventional. classical ES	EWS/Fli-1	1	1	1
	195	0	36	36	ch+surg+ch+rxt	21	F	Scapula	1	Conventional. classical ES		1	1	1
	198	0	31	31	ch+surg+ch	21	M	Astragalo R.	2	Typical PNET	EWS/Fli-1	1	0	1
	199	0	8	8	ch+surg+ch+rxt	13	M	Scapula R.	1	Conventional. classical ES	EWS/Fli-1	1	1	1
	202	0	7	10	ch+rxt+surg+ch	19	F	Humerus L.	2	Conventional. classical ES	EWS/Fli-1	1	1	1
	204*	0	29	29	ch+surg+ch+rxt	20	M	Leg R.	2	Large cell ES	EWS/Fli-1	1	1	1
	206	0	27	27	ch+surg+rxt+ch	22	F	Femur L.	2	Conventional. classical ES	EWS/Fli-1	1	1	1
	210*	0	25	25	ch+surg+ch+rxt	19	M	Ilium L.	1	Conventional. classical ES	EWS/Fli-1	1	1	1
	213	0	13	21	ch+surg+ch+rxt	11	F	Scapula R.	1	Conventional. classical ES	EWS/Fli-1	1	1	1
	216*	0	24	24	ch+surg+ch	3	M	Radius R.	2	Conventional. classical ES	EWS/Fli-1	1	0	1
	219	0	30	30	ch+surg+ch	20	M	Tibia R.	2	Atypical ES.	EWS/Fli-1	1	0	1
	220	0	12.9	12.9	cht+chir	6	M	Calcaneus R.	2	No Ewing sarcoma		1	0	1
	223*	0	26	26	ch+rxt+ch+surg	23	F	Vertebra T?	1	Conventional. classical ES	EWS/Fli-1	1	1	1
	224	0	1	32	ch+surg+ch	27	M	Iliac Crest L.	1	Typical PNET	EWS/Fli-1	1	0	1
	225	0	16	16	ch+surg+rxt+ch	22	F	Thigh R.	2	Sclerosing PNET	EWS/Fli-1	1	1	1
	226	0	30	30	ch+surg+ch	12	M	Ilium L.	1	Conventional. classical ES	EWS/Fli-1	1	0	1
	227*	0	263	263	rxt+ch	13	M	Tibia	2	Conventional. classical ES	EWS/Fli-1	0	1	1
	228	0	452	452	surg+ch+rxt	30	F	Scapula	1	Conventional. classical ES	EWS/Fli-1	1	1	0
	229*	1	11	11	rxt	17	M	Femur	2	Conventional. classical ES	EWS/Fli-1	0	1	1
	231	1	17	43	surg+rxt+ch	9	M	Pedis	2	Conventional. classical ES	EWS/Fli-1	1	1	0
	232	0	10	360	rxt+ch	20	M	Femur	2	Endothelial ES. hemangioendothelial features	EWS/Fli-1	0	1	1
	233	1	11	13	rxt+ch	22	F	Pelvis	1	Clear cell ES.	EWS/Fli-1	0	1	1
	236	1	12	14	rxt+ch	10	F	Scapula	1	Conventional. classical ES	EWS/Fli-1	0	1	1
	238*	0	166	166	surg+rxt+ch	14	M	Tibia	2	Conventional. classical ES	EWS/Fli-1	1	1	0
	239*	1	8	14	surg+rxt+ch	16	M	Pelvis	1	Conventional. classical ES	EWS/Fli-1	1	1	0
	243*	0	5	386	rxt+ch	17	M	Femur	2	Conventional. classical ES	EWS/Fli-1	0	1	1
	244	1	5	7	rxt+ch	6	F	Scapula	1	Conventional. classical ES	EWS/Fli-1	0	1	1
	249*	0	89	327	rxt+ch	9	M	Humerus	2	Conventional. classical ES	EWS/Fli-1	0	1	1
	253	1	10	12	surg+ch	47	F	Tibia	2	Atypical ES.	EWS/Fli-1	1	0	0
	255*	1	8	18	surg+rxt+ch	9	M	Scapula	1	Conventional. classical ES	EWS/Fli-1	1	1	0
	256*	0	392	392	surg+ch+rxt	26	M	Tibia	2	Endothelial ES. hemangioendothelial features	EWS/Fli-1	1	1	0
	258	1	13	14	rxt+ch	13	M	Femur	2	Conventional. classical ES	EWS/Fli-1	0	1	1
	259	0	329	329	surg+ch+rxt	5	M	Pelvis	1	Atypical ES.	EWS/Fli-1	1	1	0
	260	1	20	31	rxt+ch	26	M	Femur	2	Conventional. classical ES	EWS/Fli-1	0	1	1
	261	1	27	33	rxt+ch	17	M	Pelvis	1	Conventional. classical ES	EWS/Fli-1	0	1	1
	262*	1	15	24	rxt+ch	13	F	Tibia	2	Conventional. classical ES	EWS/Fli-1	0	1	1
	263	1	12	26	surg+ch+rxt	19	M	Fibula	2	Conventional. classical ES	EWS/Fli-1	1	1	0
	264	1	4	7	surg+ch	10	F	Pedis	2	Atypical ES.	EWS/Fli-1	1	0	0
	265	1	8	10	surg+rxt+ch	11	M	Pelvis	1	Large cell ES.	EWS/Fli-1	1	1	0
	267	1	53	53	surg+ch+rxt	5	F	Pelvis	1	Typical PNET	EWS/Fli-1	1	1	0
	268	1	14	19	surg+ch+rxt	11	M	Fibula	2	Conventional. classical ES	EWS/Fli-1	1	1	0
	269	1	18	22	surg+ch+rxt	23	F	Pelvis	1	Typical PNET	EWS/Fli-1	1	1	0
	270*	1	8	12	rxt	14	M	Tibia	2	Conventional. classical ES	EWS/Fli-1	0	1	1
	271	1	31	37	rxt+ch	21	F	Femur	2	Conventional. classical ES	EWS/Fli-1	0	1	1
	274	1	38	60	surg+ch+rxt	25	M	Humerus	2	Atypical ES.	EWS/Fli-1	1	1	0
	276	1	10	13	rxt+ch	15	M	Pelvis	1	Conventional. classical ES	EWS/Fli-1	0	1	1
	278	1	12	17	rxt+ch	21	M	Rachide	2	Conventional. classical ES	EWS/Fli-1	0	1	1
	282	1	3	12	surg+ch+rxt	14	F	Femur	2	Typical PNET	EWS/Fli-1	1	1	0
	283	1	3	13	rxt+ch	19	F	Pelvis	1	Atypical ES.	EWS/Fli-1	0	1	1
	284	1	17	18	rxt+ch	17	F	Femur	2	Conventional. classical ES	EWS/Fli-1	0	1	1
	285*	1	8	13	rxt+ch	14	F	Femur	2	Atypical ES.	EWS/Fli-1	0	1	1
	287	1	3	4	rxt+ch	9	M	Tibia	2	Conventional. classical ES	EWS/Fli-1	0	1	1
	289	0	355	355	surg+ch+rxt	17	F	Humerus	2	Typical PNET	EWS/Fli-1	1	1	0
	290	0	351	351	surg+ch+rxt	18	F	Scapula	1	Large cell ES.	EWS/Fli-1	1	1	0
	291	0	338	338	surg+ch+rxt	19	F	Femur	2	Typical PNET	EWS/Fli-1	1	1	0
	292	0	320	320	surg+ch+rxt	18	M	Tibia	2	Typical PNET	EWS/Fli-1	1	1	0
	293	1	21	30	rxt+ch	16	F	Rachide	2	Typical PNET	EWS/Fli-1	0	1	1
	295	0	196	196	rxt+ch	10	F	Femur	2	Atypical ES.	EWS/Fli-1	0	1	1
	298	0	38	332	rxt+ch	22	M	Humerus	2	Atypical ES.	EWS/Fli-1	0	1	1
	300	1	97	103	rxt+ch	14	M	Femur	2	Conventional. classical ES	EWS/Fli-1	0	1	1
	302	0	341	341	rxt+ch	18	M	Humerus	2	Typical PNET	EWS/Fli-1	0	1	1
	305	0	246	246	rxt+ch	15	F	Femur	2	Conventional. classical ES	EWS/Fli-1	0	1	1
	306	1	12	23	surg+rxt	24	F	Tibia	2	Typical PNET		1	1	0
	309	0	260	260	surg+rxt+ch	15	M	Fibula	2	Clear cell ES.	EWS/Fli-1	1	1	0
	310*	1	4	9	rxt+ch	11	M	Femur	2	Conventional. classical ES	EWS/Fli-1	0	1	1
	312	1	21	26	surg+rxt+ch	6	M	Scapula	1	Large cell ES.	EWS/Fli-1	1	1	0
	313	1	23	39	surg+rxt	13	M	Tibula	2	Typical PNET	EWS/Fli-1	1	1	0
	314	1	25	76	rxt+ch	6	M	Femur	2	Conventional. classical ES	EWS/Fli-1	0	1	1
	315	0	59	273	rxt+ch	31	M	Pelvis	1	Conventional. classical ES	EWS/Fli-1	0	1	1
	316	0	241	241	rxt+ch	12	M	Femur	2	Typical PNET	EWS/Fli-1	0	1	1
	318	1	23	23	ch+rxt+surg	50	M	Humerus	2	Typical PNET	EWS/Fli-1	1	1	1
	320	0	197	197	surg+ch	6	F	Pedis	2	Conventional. classical ES	EWS/Fli-1	1	0	0
	323	0	308	308	Surg+ch	10	M	Tibia	2	Conventional. classical ES	EWS/Fli-1	1	0	0
	324*	0	181	181	surg+ch	7	M	Tibia	2	Conventional. classical ES	EWS/Fli-1	1	0	0
	328	0	286	295	ch+surg+ch	12	M	Humerus	2	Typical PNET	EWS/Fli-1	1	0	1
	331*	1	10	23	ch+rxt+ch	19	M	Tibia	2	Conventional. classical ES	EWS/Fli-1	0	1	1
	332*	0	193	193	ch+surg+ch	11	M	Femur	2	Conventional. classical ES	EWS/Fli-1	1	0	1
	338	0	218	218	ch+rxt+ch+surg	27	F	Tibia	2	Atypical ES.	EWS/Fli-1	1	1	1
	339	1	14	18	ch+surg+ch	16	F	Femur	2	Large cell ES.	EWS/Fli-1	1	0	1
	341*	0	213	213	ch+rxt+ch+surg	12	M	Clavicle	1	Large cell ES.	EWS/Fli-1	1	1	1
	342*	1	45	96	ch+rxt+ch	16	M	Sacrum	1	Atypical ES.	EWS/Fli-1	0	1	1
	343	1	11	11	ch+surg+ch	38	M	Femur	2	Atypical ES.	EWS/Fli-1	1	0	1
	344	1	8	17	ch+surg+ch+rxt	12	M	Scapula	1	Conventional. classical ES	EWS/Fli-1	1	1	1
	345	1	2	14	ch+rxt+ch	13	M	Pelvis	1	Typical PNET	EWS/Fli-1	0	1	1
	346	1	19	23	ch+surg+rxt+ch	20	M	Radius	2	Conventional. classical ES	EWS/Fli-1	1	1	1
	347	1	23	23	ch+surg+rxt+ch	17	F	Tibia	2	Large cell ES.	EWS/Fli-1	1	1	1
	349	1	32	32	ch+rxt	5	F	Tibia	2	Atypical ES.	EWS/Fli-1	0	1	1
	351	0	342	342	ch+surg+ch	11	M	Humerus	2	Typical PNET	EWS/Fli-1	1	0	1
	354	0	210	210	ch+rxt+ch	11	M	Pelvis	1	Endothelial ES. hemangioendothelial features	EWS/Fli-1	0	1	1
	355*	0	0	0	ch+rxt+ch	20	M	Sacrum	1	Conventional. classical ES	EWS/Fli-1	0	1	1
	356*	1	22	31	ch+rxt+ch	10	M	Humerus	2	Conventional. classical ES	EWS/Fli-1	0	1	1
	358	1	59	79	ch+surg+ch+rxt	10	F	Femur	2	Typical PNET	EWS/Fli-1	1	1	1
	360	1	11	13	ch+rxt+ch	15	M	Pelvis	1	Conventional. classical ES	EWS/Fli-1	0	1	1
	362*	1	12	12	ch+surg+ch+rxt	9	F	Pelvis	1	Conventional. classical ES	EWS/Fli-1	1	1	1
	363*	0	214	214	ch+surg+ch	13	M	Tibia	2	Conventional. classical ES	EWS/Fli-1	1	0	1
	365*	1	19	38	ch+rxt+ch	18	F	Sacrum	1	Conventional. classical ES	EWS/Fli-1	0	1	1
	366*	0	233	233	ch+surg+ch	12	F	Tibia	2	Atypical ES.	EWS/Fli-1	1	0	1
	367*	1	5	15	ch+surg+ch+rxt	15	M	Scapula	1	Atypical ES.	EWS/Fli-1	1	1	1
	372	0	179	179	ch+surg+ch	21	M	Humerus	2	Conventional. classical ES	EWS/Fli-1	1	0	1
	373*	1	40	57	ch+surg+ch+rxt	26	M	Pelvis	1	Conventional. classical ES	EWS/Fli-1	1	1	1
	379*	0	149	149	ch+surg+ch	6	M	Femur	2	Conventional. classical ES	EWS/Fli-1	1	0	1
	380*	1	19	23	ch+surg+ch+rxt	20	M	Femur	2	Endothelial ES. hemangioendothelial features	EWS/Fli-1	1	1	1
	382	0	160	160	ch+surg+ch	20	F	Femur	2	Conventional. classical ES		1	0	1
	388*	1	26	26	ch+rxt+ch	10	F	Femur	2	Conventional. classical ES	EWS/Fli-1	0	1	1
	391*	1	66	66	ch+rxt+ch	22	M	Pelvis	1	Conventional. classical ES	EWS/Fli-1	0	1	1
	393*	0	198	198	ch+surg+ch+rxt	16	M	Fibula	2	Conventional. classical ES	EWS/Fli-1	1	1	1
	400*	1	2	2	ch+rxt+ch	18	M	Pelvis	1	Conventional. classical ES	EWS/Fli-1	0	1	1
	404	1	21	33	ch+surg+ch	23	F	Humerus	2	Conventional. classical ES	EWS/Fli-1	1	0	1
	405	0	102	209	ch+rxt+ch	15	F	Tibia	2	Atypical ES.	EWS/Fli-1	0	1	1
	406*	1	24	24	ch+rxt+ch	28	F	Sacrum	1	Conventional. classical ES	EWS/Fli-1	0	1	1
	408	0	172	172	ch+rxt+ch	22	F	Pelvis	1	Atypical ES.		0	1	1
	409*	0	192	192	ch+surg+ch+rxt	22	M	Femur	2	Conventional. classical ES	EWS/Fli-1	1	1	1
	411*	1	16	18	ch+rxt+ch	15	M	Femur	2	Conventional. classical ES	EWS/Fli-1	0	1	1
	413*	0	161	161	ch+surg+ch	8	M	Femur	2	Conventional. classical ES	EWS/Fli-1	1	0	1
	414*	1	16	19	ch+rxt+ch	18	M	Femur	2	Conventional. classical ES	EWS/Fli-1	0	1	1
	417*	0	144	144	ch+rxt+ch	25	M	Fibula	2	Conventional. classical ES		0	1	1
	421*	0	178	178	ch+surg+ch	11	M	Tibia	2	Conventional. classical ES		1	0	1
	423	0	158	158	surg+rxt	18	M	Femur	2	Typical PNET	EWS/Fli-1	1	1	0
	737	0	2	2	ch+surg+ch	26	M	Half pelvis L	1	Endothelial ES. hemangioendothelial features		1	0	1
	747	0	7	7	ch+surg+ch+rxt	22	M	Humerus L	2	Clear cell ES.		1	1	1
	751	0	20	20	ch+surg+ch	10	M	Half pelvis R	1	Conventional. classical ES		1	0	1
	810	0	4	4	ch+surg+ch	34	M	Gluteus	1	Conventional. classical ES		1	0	1
	813	0	4	4	ch+surg+ch	16	F	Femur L.	2	Endothelial ES. hemangioendothelial features		1	0	1
	825	0	16	16	ch+surg+ch+bmt	18	?	Pelvis	1	Conventional. classical ES		1	0	1

## Sheet: With outcome, not on TMA map
With outcome but not on TMA
Cohort	Patient no.	Status	EFS	OS	Treatment	Age	Sex	Site	Localisation	Final diagnosis	Translocation	Surgery	RT	Neoadjuvant
Cohort c	6	1	8.57	21.17	ch+rxt+ch	13	M	Ilium L.	1	Conventional. classical ES		0	1	1
	14	1	11.4	19.83	ch+surg+rxt+ch	35	M	Tibia L.	2	Conventional. classical ES		1	1	1
	17	0	18.6	101.333	ch+rxt+ch	20	M	Ilium	1	Clear cell ES.		0	1	1
	21	1	6.93333	8.6	ch+surg+ch	16	F	Femur R.	2	Conventional. classical ES		1	0	1
	32	1	16.7333	21.9333	ch+surg+ch	25	M	Femur R.	2	Conventional. classical ES		1	0	1
	33	0	126.033	126.033	ch+rxt+surg+ch	7	M	Humerus L.	2	ES with spindle cells		1	1	1
	37	0	117.633	117.633	ch+surg+ch	12	F	Fibula R.	2	Conventional. classical ES		1	0	1
	38	0	89.9	121.4	ch+surg+ch	19	F	Knee R.	2	Conventional. classical ES		1	0	1
	39	0	110.933	110.933	ch+surg+ch	16	F	Femur	2	Conventional. classical ES		1	0	1
	40	0	123.167	123.167	ch+surg+ch	9	M	Fibula L.	2	Conventional. classical ES		1	0	1
	43	0	126.9	126.9	ch+surg+ch+rxt	15	M	Tibia L.	2	Conventional. classical ES		1	1	1
	50	0	129.967	133.767	ch+surg+ch	18	M	Femur R.	2	Conventional. classical ES		1	0	1
	58	0	106	122.067	ch+surg+ch	18	M	Humerus L.	2	Conventional. classical ES		1	0	1
	86	0	82.2	82.2	ch+surg+ch	13	M	Femur L.	2	Conventional. classical ES		1	0	1
	87	1	24.3667	25.0667	ch+surg+ch	5	F	Femur R.	2	Large cell ES.		1	0	1
	91	0	73.6333	73.6333	ch+surg+ch	20	M	Tibia L.	2	Conventional. classical ES		1	0	1
	96	0	79.6333	79.6333	ch+surg+ch+rxt	4	M	Thigh L.	2	Conventional. classical ES		1	1	1
	113	0	63.2	63.2	ch+rxt+ch	15	F	Sacrum	1	Conventional. classical ES		0	1	1
	135	0	64.7	64.7	ch+surg+ch	10	F	Sacrum	1	Conventional. classical ES		1	0	1
	142	0	45.3667	45.3667	ch+surg+ch	15	F	Humerus R.	2	Conventional. classical ES		1	0	1
	187	0	48.1333	48.1333	ch+rxt+surg	22	M	Ilium R.	1	Conventional. classical ES		1	1	1
	235	1	9.47	24.07	rxt+ch	20	F	Humerus	2	Conventional. classical ES		0	1	1
	242	1	31.3667	44.5333	rxt+ch	22	M	Tibia	2	Conventional. classical ES		0	1	1
	277	1	22.0333	26.2667	rxt+ch	18	M	Pelvis	1	Conventional. classical ES		0	1	1
	294	1	16.6333	19.1333	surg+ch+rxt	11	M	Pelvis	1	Conventional. classical ES		1	1	0
	311	1	49	54.9333	rxt+ch	20	M	Femur	2	Atypical ES.		0	1	1
	335	0	279.433	279.433	ch+surg+ch	13	M	Femur	2	Large cell ES.		1	0	1
	337	0	269.767	269.767	ch+surg+ch	9	M	Femur	2	Typical PNET		1	0	1
	397	0	125.17	125.17	ch+surg+ch	10	M	Tibia	2	Conventional. classical ES		1	0	1
	352	0	165.4	165.4	ch+surg+ch		F	Fibula	2	Conventional. classical ES		1	0	1
	359	0	145.1	145.1	ch+surg+ch+rxt	12	F	Femur	2	Conventional. classical ES		1	1	1
	429	1	4.83333	5.03333	C + QT + RT	13	M	Pelvis L.	1	Conventional. classical ES		1	1	0
	430	1	12	18.8333	C + QT + RT	11	F	Fibula	2	Conventional. classical ES		1	1	0
	432	1	6.46667	9.66667	C + QT + RT	11	F	Subcapsular	1	Typical PNET		1	1	0
	434	1	1.13333	1.13333	C + RT	14	M	Femur	2	Conventional. classical ES		1	1	0
	437	0	66.9333	66.9333	C + QT + RT + Tamo	29	M	Espacio perirectal	1	Conventional. classical ES		1	1	0
	438	1	32.6	47.1333	C + QT + RT	19	M	Rib	1	Conventional. classical ES		1	1	0
	446	1	4.4	13.3667	C + QT + RT	20	F	Espacio De Retzius	1	Atypical ES.		1	1	0
	453	0	96.6667	96.6667	C + QT + RT	16	M	Vertebral canal medula	1	Conventional. classical ES		1	1	0
	455	1	0.233333	19.2333	C + QT + RT	17	M_x000B_	Scapula	1	Conventional. classical ES		1	1	0
	456	0	42.2667	42.2667	C + QT + RT	19	M	Rib	1	Large cell ES.		1	1	0
	459	1	41.3667	53.1667	C + QT + RT	8	M	Fibula	2	Conventional. classical ES		1	1	0
	482	1	7.13333	49.2333	C + QT + RT + Tamo	6	M	Glottis	1	Large cell ES.		1	1	0
	489	0	87.9667	249.567	C + QT + RT	9	F	Iliac crest	1	Conventional. classical ES		1	1	0
	494	1	17.3	17.3	C + QT + RT	10	F	Iliac crest	1	Conventional. classical ES		1	1	0
	496	1	0.0666667	6.93333	C + QT + RT	14	F_x000B_	Rib	1	Conventional. classical ES		1	1	0
	497	0	66.6667	66.6667	C + QT + RT	17	F	Pubis	1	Conventional. classical ES		1	1	0
	533	0	89.4667	89.4667	Cirugia	13	F	Laterocervical	1	Typical PNET		1	0	0
	552	1	0.233333	0.233333	C + QT + RT	22	F	Cervical & Mediastinum	1	ES with spindle cells		1	1	0
	553	0	13.3	13.3	C + QT + RT	29	F	Femur	2	Atypical ES.		1	1	0
	744	0	17.5667	17.5667	ch+surg+ch	16	M	Tibia R.	2	Conventional. classical ES		1	0	1
	745	0	0.166667	0.166667	ch+surg	16	M	Femur	2	Conventional. classical ES		1	0	1

## Sheet: Without outcome, on TMA or not 
No Outcome with good and poor quality
Patient no. xxx	Patients with good quality images and no outcome --> not analysed
Patient no. xxx	Patients with poor quality or no images and no outcome --> not analysed
Patient no. xxx	No information about tissue quality available
Cohort	Patient no.	Status	EFS	OS	Treatment	Age	Sex	Site	Localisation	Final diagnosis	Translocation	Surgery	RT	Neoadjuvant
Cohort a	101-05						M				EWS 7 / FLI1 5
	134-06					22.1068	M	Spinal column			EWS 7 / FLI1 6
	216-04										EWS9 / FLI7
	218-04										EWS7 / FLI8
	224-06										EWS 7 / FLI1 6
	244-04										EWS7 / FLI5
	253-04										neg
	283-05
	2-06						M				EWS 7 / ERG 9
	140-05						F				EWS 7 / ERG 6
	237-04										?
	242-04										EWS10 / ERG6
	247-04										EWS7 / FLI6
	256-04										EWS10 / FLI6
	259-04										EWS7 / ERG6
	67-08 I										FISH pos
	75-08										EWS 7 / FLI1 / ERG
	124-08						F				FISH pos
	159-08 III						M				neg
	223-08						M				EWS 7 / ERG 10
	228-08						M				EWS 10 / FLI1 6
	243-08						M				EWS 7 / ERG 10
Cohort b	H-09-11454
	H09-08875
Cohort c	4
	5
	8
	10
	22
	24
	44
	45
	55
	60
	63
	64
	65
	66
	70
	74
	81
	89
	101
	102
	103
P	107
	112
	116
	123
	130
	132
	134
	136
	139
	149
	152
	154
	155
	157
	158
	159
	160
	161
	164
	165
	166
	168
	169
	191
	192
	193
	197
	200
	201
	203
	205
	208
	209
	212
	214
	215
	217
	221
	222
	230
	234
	237
	240
	241
	245
	247
	248
	250
	252
	254
	266
	272
	273
	275
	279
	280
	281
	286
	288
	296
	297
	299
	301
	303
	304
	308
	311
	317
	319
	321
	322
	326
	329
	330
	333
	336
	340
	348
	350
	357
	361
	364
	368
	369
	370
	371
	374
	375
	376
	377
	378
	381
	383
	384
	385
	386
	387
	389
	392
	395
	396
	398
	399
	401
	402
	403
	407
	410
	412
	415
	416
	418
	419
	420
	422
	424
	425
	426
	738
	740
	743
	748
	749
	750
	755
	756
	757
	758
	760
	761
	765
	766
	768
	769
	770
	771
	772
	773
	774
	775
	776
	777
	778
	779
	780
	781
	784
	785
	786
	787
	788
	789
	790
	806
	809
	811
	814
	816
	817
	819
	820
	822
	823
	824

## Sheet: x
PT348? (8)
PT349
PT426? (11)
PT740? (11)
PT743? (11)
PT748? (11)
PT749 (11)
PT750? (11)
PT755? (11)
PT756? (11)
PT766? (11)
PT768? (11)
PT771? (11)
PT772 (11)
PT773? (11)
PT774? (11)
PT775? (11)
PT776? (11)
PT778? (12)
PT780? (12)
PT781? (12)
PT784? (12)
PT785? (12)
PT786? (12)
PT787? (12)
PT788? (12)
PT790? (12)
PT806? (12)
PT809? (12)
PT811? (12)
PT814? (12)
PT816? (12)
PT817? (12)
PT819? (12)
PT820? (12)
PT822? (12)
PT823? (12)
PT824? (12)
		bad
		good
		neutral
Dear Herriet and Claudia
Enclosed you can find the table with the clinical data (outcome)
availables.
The meaning of the following items is as follow:
Case: PT number corresponding with the number in TMAs table
Progression, metastasis and recurrence: 0: no, 1: yes
Status: 0:alive; 1: dead (disease specific)
Localization: 2: peripheral ; 1: central
PFS: progression free survival
MFS: metastasis free survival
RFS: recurrence free survival
OS: disease specific survival, overall survival.
Surgery, radiotherapy and neoadjuvant. 0: no; 1. yes
best wishes,
Isidro
CT-response				1: poor; 2: good; 5: unknown
loc_relapse				local relapse; 0: no; 1: yes
PT number		Slide no.	Status /OS outcome	Age	Sex	Translocation	OS	EFS	EFS outcome	PFSnew	MFSnew	RFSnew	Tumour origin	Localization	Final diagnose	Volume prim. tumour	treatment	Surgery	Radiotherapy	Progression	Neoadjuvant	Metastasis	Metastasis bone	Metastasis lung	Metastasis elsewhere	risk group	event
H85-03739		1	0	19	M	unknown, old	8835	375	1					2			2				1	1	1	0
H85-13089		1	1	20	F	unknown, old	192	141	1					2			2				9	1	0	0
H92-11481		1	1	20	M	EWS-FLI1	375	207	1					1			0				0	1	0	0
H96-03473		1	1	13	M	EWS-ERG	816	609	1					2		2	0				0	1	1	0
H96-09150		1	0	14	M	EWS-FLI1	4746	4746	0					2		1	0				0	0	0	0
H98-03089		1	1	18	F	EWS-FLI1	729	630	1					2		2	0				0	0	1	0
H01-01827		1	1	17	M	EWS-ERG	513	330	1					2			0				0	1	0	0
H04-05082		1	1	18	M	EWS-FLI1	549	333	1					1		2	1				1	1	1	0
H05-07456		1	1	14	M	EWS-FLI1	1038	432	1					2			1				0	0	1	0
H06-05369		1	1	19	F	EWS-rearranged; non Fli or ERG partner	708	492	1					2			1				0	0	1	0
H99-05231		1	0	18	M	EWS-FLI1	3768	3405	0					2		1	0				0	0	0	0
H93-01209		1	1	22	M	unknown, old	1896	996	1					2			0				9	1	9	9
H92-02633		1	1	25	M	unknown, old	456	294	1					2			0				9	0	1	1
H85-01752		1	1	18	M	unknown, old	1002	525	1					1			3				1	1	1	1
H06-05596		1	0	16	M	EWS-NFATC2	1287	1287	0					2			5				9	0	0	0
H03-01000		1	1	36	M	EWS-NFATC2	2451	450	1					2		2	2				0	1	1	1
H06-10822		1	1	16	F	EWS-ERG	399	279	1					1			1
H03-06711		1	1	28	F	EWS-FLI1	381	252	1					2			5				9	9	1	1
H07-07674		1	0	34	M	EWS rearranged by FISH no frozen available	still alive at 3 years post biopsy															1
H08-08410	L-number	1	1	19	M	EWS rearranged; no ERG or FLi1 partner	547.5
	368
	611
no outcome	67	poor/okay (first 3 images with poor DAPI, last 3 with good DAPI)	very low	okay	no (first 3 images much, last 3 nothing)	6 image for analysis
	3044	okay	high	high	no	6 images for analysis
	414	poor				no images for analysis
	665	poor				no images for analysis
	920
analysis	1496	poor	medium	high	medium	6 images	no analysis
DAPI poor	1719	poor	average	high	low	1 image for analysis	no analysis
	1855
	743
no analysis	78	poor	no	no	no	lot's of unspecific staining in pS6 channel
DAPI poor	32	poor				no image for analysis
	365
	1857
	1231
	1958
	1350
	3045
	2519
	07-07674
	08-08410
	09-08875
	09-11454
	H98-03089
	H06-06711
	H92-11481
	H01-01827
Case: PT number corresponding with the number in TMAs table
Progression, metastasis and recurrence: 0: no, 1: yes
Status: 0:alive; 1: dead (disease specific)
Localization: 2: peripheral ; 1: central
PFS: progression free survival
MFS: metastasis free survival
Duesseldorf
Status/ OS outcome/ EFS outcome:			0: = alive 1: = dead
Localization:			1: central; 2: peripheral
Tumour volume:			1: <200 ml; 2: >= 200 ml (Duesseldorf); tumor volume (MRI, pre-treatment) 1=<200ml; 2>=200ml (Leiden)
treatment:			0=EICESS92; 1=EE99; 2=other; 3=CESS81; 5=unknown
Progression, metastasis and recurrence:			0: no; 1: yes
metastasis Leiden (meta pres) = meta at diagnosis:			0:no; 1:yes
risk group (Duesseldorf):			1: local (R1+R2loc); 2: lung metastasis (R2pulm) ; 3: extrapulmonal metastasis (R3)
event (Duesseldorf):			0: no; 1: yes
Surgery, radiotherapy and neoadjuvant (Valencia):			0: no; 1: yes
CT-response			1: poor; 2: good; 5: unknown
loc_relapse			local relapse; 0: no; 1: yes
PT number	TMA slide no.	Status /OS outcome	Age	Sex	Translocation	OS	EFS	EFS outcome	PFSnew	MFSnew	RFSnew	Tumour origin	Localization	Final diagnose	Volume prim. tumour	treatment	Surgery	Radiotherapy	Progression	Neoadjuvant	Metastasis	Metastasis bone	Metastasis lung
4-06	1	0	16.9753	1	EWS 7 / ERG 6	1435	1435	16.98	M			Lower extremities			1					1		1	0
22-06	1	0	14.4521	2	EWS 7 / FLI1 6	1465	1465	14.45	F			Thorax			1					0		0	0
101-05	1	?	?	1	EWS 7 / FLI1 5	?	?	?	M			?			?					?		?	?
134-06	1	?	22.1068	1	EWS 7 / FLI1 6	?	?	22.11	M			Spinal column			1					1		1	0
180-06	1	1	3.57808	1	EWS 7 / FLI1 6	397	385	3.58	M			Femur			2					1		1	1
204-04	1	0	24.104	2	EWS7 / FLI8	3961	3961	24.1	F			Femur			?					0		0	0
211-04	1	0	11.7509	1	EWS7 / FLI6	5447	1159	11.75	M			Head			?					0		0	0
215-04	1	1	20.8898	1	EWS7 / FLI6	490	318	20.89	M			Thorax			1					1		1	0
216-04	1	?	?	?	EWS9 / FLI7	?	?	?	?			?			?					?		?	?
217-04	1	1	20.8378	2	EWS7 / FLI6	212	154	20.84	F			Femur			?					1		1	1
218-04	1	?	?	?	EWS7 / FLI8	?	?	?	?			?			?					?		?	?
224-06	1	?	?	?	EWS 7 / FLI1 6	?	?	?	?			?			?					?		?	?
238-04	1	0	10.5315	1	EWS7 / FLI5	4052	1596	10.53	M			Lower extremities			1					1		1	0
240-04	1	1	17.1636	2	EWS7 / FLI6	1128	577	17.16	2			Pelvis			?					0		0	0
243-04	1	0	17.1753	1	EWS7 / FLI5	3469	3469	17.18	M			Lower extremities			1					1		1	0
244-04	1	?	?	?	EWS7 / FLI5	?	?	?	?			?			?					?		?	?
248-04	1	0	17.4027	1	EWS7 / FLI6	3210	3210	17.4	M			Pelvis			1					0		0	0
251-04	1	1	20.2521	1	EWS7 / FLI5	564	431	20.25	M			Pelvis			2					0		0	0
253-04	1	?	no Ewing	?	neg	?	?	no Ewing	?			?			?					?		?	?
254-04	1	0	21.3342	1	EWS7 / FLI6	2593	2593	21.33	M			Humerus			1					0		0	0
255-04	1	0	35.3178	2	EWS7 / FLI6	3128	783	35.32	F			Femur			?					1		1	1
298-05	1	0	15.5479	2	EWS 7 / FLI1 6	1496	1496	15.55	F			Outside bone			2					1		1	1
327-05	1	0	8.58904	1	EWS 7 / FLI1 8	1137	1137	8.59	M			Lower extremities			1					1		1	0
2-06	2	?	?	1	EWS 7 / ERG 9	?	?	?	M			?								?		?	?
17-05	2	0	7.0137	1	EWS 7 / FLI1 6	1819	1819	7.01	M			Upper extremities			1					0		0	0
49-05	2	0	11.8164	1	EWS 7 / FLI1 5	1651	1651	11.82	M			Outside bone			1					0		0	0
65-05	2	1	14.8055	1	EWS 7 / FLI1 6	771	256	14.81	M			Outside bone			1					1		1	0
92-05	2	1	18.8356	2	EWS 7 / FLI1 6	316	316	18.84	F			Femur			2					0		0	0
105-05	2	0	16.3178	1	EWS 7 / FLI1 6	1736	1736	16.32	M			Pelvis			2					1		1	0
140-05	2	?	?	2	EWS 7 / ERG 6	?	?	?	F			?			?					?		?	?
144-05	2	0	0.632877	1	EWS 7 / FLI1 8	1665	1665	0.63	M			Outside bone			1					0		0	0
184-06	2	0	43.3233	2	EWS 7 / FLI1 6 + Intronsequenzen	1216	1216	43.32	F			Lower extremities			1					0		0	0
209-04	2	1	6.59548	2	EWS7 / FLI5	298	227	6.6	F			Pelvis			?					1		0	1
212-04	2	1	14.527	2	EWS7 / FLI5	414	322	14.53	F			Pelvis			1					1		1	0
224-04	2	0	31.0034	1	EWS7 / FLI6	2514	2514	31	M			Humerus			1					0		0	0
225-04	2	1	28.6708	1	EWS7 / FLI6	769	273	28.67	M			Humerus			1					0		0	0
226-04	2	1	17.1636	2	EWS7 / FLI6	1128	577	17.16	F			Pelvis			?					0		0	0
237-04	2	?	?	?	?	?	?	?	?			?			?					?		?	?
242-04	2	?	?	?	EWS10 / ERG6	?	?	?	?			?			?					?		?	?
245-04	2	1	33.7988	1	EWS7 / FLI6	539	320	33.8	M			Lower extremities			?					1		0	1
246-04	2	1	18.7671	2	EWS10 / FLI5	3661	1785	18.77	F			Lower extremities			1					0		0	0
247-04	2	?	?	?	EWS7 / FLI6	?	?	?	?			?			?					?		?	?
249-04	2	1	23.0959	1	EWS7 / FLI6	1714	1407	23.1	M			Lower extremities			1					0		0	0
252-04	2	0	19.2384	1	EWS7 / FLI6	3251	3251	19.24	M			Femur			1					0		0	0
256-04	2	?	?	?	EWS10 / FLI6	?	?	?	?			?			?					?		?	?
259-04	2	?	?	?	EWS7 / ERG6	?	?	?	?			?			?					?		?	?
333-05	2	0	6.32055	2	EWS 7 / ERG 9	1526	1526	6.32	F			Outside bone			1					0		0	0
338-05	2	0	34.2301	2	EWS 7 / FLI1 5	1183	1183	34.23	F			Outside bone			1					0		0	0
4-07	3	0	9.28493	2	EWS 7 / FLI1 6	1158	1158	9.28	F			Outside bone			1					0		0	0
10-02b	3	0	18.1315	1	EWS 7 / FLI1 6	2065	2065	18.13	M			Thorax			2					1		1	0
26-07 I	3	1	13.0521	1	EWS 7 / FLI1 6	364	296	13.05	M			Spinal column			2					1		0	1
27-07 I	3	0	10.4932	2	EWS 7 / ERG 6	1109	1109	10.49	F			Spinal column			1					0		0	0
40-03 I	3	1	31.7753	1	neg	735	487	31.78	M			Thorax			1					0		0	0
46-04	3	0	5.07123	1	EWS 7 /FLI1 4	2121	1851	5.07	M			Lower extremities			2					0		0	0
60-05 I	3	0	12.7589	1	EWS 10 / FLI1 6	1855	980	12.76	M			Pelvis			1					1		1	0
63-04 VIII	3	0	11.7205	1	EWS 7 / FLI 5	2086	2086	11.72	M			Lower extremities			1					0		0	0
89-07 I	3	0	14.0795	1	EWS 7 / FLI1 6	256	256	14.08	M			Thorax			1					0		0	0
98-07	3	1	48.5753	1	neg	409	384	48.58	M			Pelvis			2					1		0	1
112-07	3	0	12.2274	1	EWS 7 / FLI1 6	1033	1033	12.23	M			Femur			2					0		0	0
116-07	3	0	8.61644	2	EWS 7 / FLI1 6	1020	1020	8.62	F			Outside bone			1					0		0	0
120-07	3	0	15.3699	2	EWS 7 / ERG 6	975	975	15.37	F			Pelvis			2					1		1	0
145-07	3	0	35.0767	2	EWS 7 / FLI1 8	966	966	35.08	F			Lower extremities			1					0		0	0
151-04 I	3	0	10.9205	1	EWS 7 / FLI1 5	1274	1274	10.92	M			Lower extremities			1					0		0	0
152-05 I	3	0	15.3479	2	neg	1681	1681	15.35	F			Outside bone			1					0		0	0
158-05 IV	3	0	21.1671	2	EWS 7 / FLI1 5	1618	1618	21.17	F			Femur			2					0		0	0
174-04	3	1	22.6137	2	EWS 10 / FLI1 5	422	422	22.61	F			Pelvis			?					0		0	0
175-03 II	3	0	31.4548	1	EWS 7 / FLI1 6	1186	1186	31.45	M			Pelvis			2					0		0	0
185-07	3	0	59.8301	2	EWS 7 / FLI1 5	965	965	59.83	F			Outside bone			?					0		0	0
230-07	3	1	33.6329	1	neg	531	531	33.63	M			Pelvis			2					1		1	0
282-04 IV	3	0	19.589	2	neg	1619	1619	19.59	F			Outside bone			1					0		0	0
294-04	3	1	12.2055	1	EWS 7 / FLI1 5	1402	701	12.21	M			Pelvis			2					0		0	0
300-04	2	0	9.86575	2	EWS 7 / FLI1 6	1875	1875	9.87	F			Upper extremities			1					0		0	0
303-04	2	0	33.8849	2	EWS 7 / FLI1 5	1337	708	33.88	F			Spinal column			1					0		0	0
10-06	4	0	9	1	EWS 7 / ERG 6	1447	1447	9	M			Thorax			1					1		1	0
26-05 II	4	0	8	1	EWS 10 / FLI1 5	1846	1846	8	M			Outside bone			1					0		0	0
29-09	4	1	14.8247	1	EWS 7 / FLI1 6	464	407	14.82	M			Lower extremities			2					1		1	0
41-09	4	0	9.73151	2	FISH pos	489	489	9.73	F			Lower extremities			1					1		1	1
44-09	4	0	15.2493	2	EWS 7 / FLI1 8	399	399	15.25	F			Pelvis			2					0		0	0
67-08 I	4	?	?		FISH pos	?	?	?				?			?					?		?	?
73-08	4	0	6	2	EWS 7 / FLI1 6	721	721	6	F			Outside bone			1					1		1	0
75-08	4	?	?		EWS 7 / FLI1 / ERG	?	?	?				?			?					?		?	?
82-08	4	0	13	2	EWS 10 / FLI1 6	716	716	13	F			Lower extremities			1					0		0	0
91-08 I	4	0	25	2	EWS 10 / FLI1 5	671	671	25	F			Lower extremities			1					0		0	0
111-08	4	1	28	2	EWS 7 / FLI1 5	574	574	28	F			Outside bone			?					0		0	0
112-08	4	0	26.011	1	EWS 7 / FLI1 5	480	480	26.01	M			Lower extremities			1					0		0	0
123-08	4	0	13.9973	2	neg	706	706	14	F			Pelvis			2					0		0	0
124-08	4	?	?	2	FISH pos	?	?	?	F			?			?					?		?	?
148-08	4	0	27.8027	2	FISH pos	569	569	27.8	F			Lower extremities			1					0		0	0
156-08	4	0	17.7945	2	EWS 7 ETV1 5	538	538	17.79	F			Outside bone			2					0		0	0
158-08	4	1	16.3534	1	EWS 7 / FLI1 5	704	497	16.35	M			Femur			?					1		1	0
159-08 III	4	?	?	1	neg	?	?	?	M			?			?					?		?	?
162-08	4	1	18.2877	2	EWS 7 / FLI1 5	443	253	18.29	F			Outside bone			1					0		0	0
163-08	4	0	28.0027	1	EWS 7 / ERG 13	644	644	28	M			Head			1					0		0	0
172-08	4	0	46.789	1	EWS 10 / FLI1 6	454	454	46.79	M			Spinal column			1					0		0	0
213-08 I	4	0	25.2466	1	EWS 7 / FLI1 6	608	340	25.25	M			Pelvis			2					1		1	1
223-08	4	?	?	1	EWS 7 / ERG 10	?	?	?	M			?			?					?		?	?
228-08	4	?	?	1	EWS 10 / FLI1 6	?	?	?	M			?			?					?		?	?
243-08	4	?	?	1	EWS 7 / ERG 10	?	?	?	M			?			?					?		?	?
